# Supplementary material for: Response Surface Optimization of Biophotocatalytic Degradation of Industrial Wastewater for Bioenergy Recovery
Source: Bioengineering (Basel). 2022 Feb 26;9(3):95. doi: 10.3390/bioengineering9030095 (PMC8945768; doi:10.3390/bioengineering9030095)
Supplement: Supplementary file 1 [file bioengineering-09-00095-s001.zip]

Archive with 1 entries (1 files):
- bioengineering-1565307-supplementary.pdf
